# Supplementary material for: Simple and Fast One-Pot Cellulose Gel Preparation in Aqueous Pyrrolidinium Hydroxide Solution–Cellulose Solvent and Antibacterial Agent
Source: Polymers (Basel). 2021 Jun 11;13(12):1942. doi: 10.3390/polym13121942 (PMC8230700; doi:10.3390/polym13121942)
Supplement: Supplementary file 1 [file polymers-13-01942-s001.zip]

Archive with 1 entries (1 files):
- polymers-1242312-supplementary.pdf
